# Supplementary material for: Ongoing Assessment of the Molecular Evolution of Peste Des Petits Ruminants Virus Continues to Question Viral Origins
Source: Viruses. 2021 Oct 25;13(11):2144. doi: 10.3390/v13112144 (PMC8619268; doi:10.3390/v13112144)
Supplement: Supplementary file 1 [file viruses-13-02144-s001.zip]

Archive with 2 entries (1 files):
- viruses-1413694-supplementary/
- viruses-1413694-supplementary/Suppl Table S1 PPRV GENOME (1).xlsx
