# Supplementary material for: Ongoing Assessment of the Molecular Evolution of Peste Des Petits Ruminants Virus Continues to Question Viral Origins
Source: Viruses. 2021 Oct 25;13(11):2144. doi: 10.3390/v13112144 (PMC8619268; doi:10.3390/v13112144)
Supplement: Supplementary file 1 [file viruses-13-02144-s001.zip › viruses-1413694-supplementary/Suppl Table S1 PPRV GENOME (1).xlsx]

## Sheet: Sheet1
Supplementary Table S1- List of PPRV genomes analysed in the study.
Serial No.	Name	Lineage	Cause of exclusion
1	EU267273.1/PPRV/ICV89/1989/Cote d'Ivoire	I
2	KP789375.1/PPRV/E32/1969/SENEGAL	I
3	EU267274.1/PPRV/Ng76/1/1976/NIGERIA	II
4	HQ197753/PPRV/Nigeria/75/1(rescued in Vero cells)/CHINA	II	Vaccine strain-highly passaged
5	KJ466104.1/PPRV/Ghana/NK1/2010/GHANA	II
6	KM212177.1 PPRV/SnDk11I13/2013/SENEGAL	II
7	KR781449.1/PPRV/Benin/10/2011/BENIN	II
8	KR781450.1/PPRV/Benin/B1/1969/BENIN	II
9	KR781451.1/PPRV/CIV/01P/2009/Cote d'Ivoire	II
10	KR828814.1 PPRV/NGKW2012-MSLN/2012/NIGERIA	II	Suspected recombination
11	KU236379.1/PPRV/Lib/2015/LIBERIA	II
12	KY628761/PPRV/ VACCINE STRAIN 75/1 (CORRECTED)/NIGERIA	II	Vaccine strain-highly passaged
13	MF741712.1/PPRV/Sierra Leone/048/2011/SIERRA LEONE	II
14	X74443.2/PPRV/NIG/75/1/1975/NIGERIA (1993)	II
15	KJ867540.1/PPRV/Ethiopia 1994/ETHIOPIA	III
16	KJ867543.1/PPRV/Uganda 2012/UGANDA	III	Suspected recombination
17	KJ867544.1/PPRV/ Oman 1983/OMAN	III
18	KJ867545.1/PPRV/ UAE 1986/UAE	III
19	KM463083.1/PPRV/KN5/2011/KENYA	III
20	MK686066.1/goat/Burundi/2017-12	III
21	MW960272_Tanzania/2016/Ngorongoro	III
22	MZ322753.Momba_Tanzania_2018	III
23	FJ905304.1 PPRV/Tibet/Geg/07-30/2009/CHINA	IV
24	JF939201.1 /PPRV/China/Tib/07/2007/CHINA	IV
25	JX217850.1/PPRV/Tibet/Bharal/2008/CHINA	IV
26	KC594074.1/PPRV/Morocco/2008/MOROCCO	IV
27	KF727981.2/PPRV/VACCIN STRAIN/Sungri/96/1996/INDIA	IV	Vaccine strain-highly passaged
28	KJ867541.1 /PPRV/Ethiopia 2010/ETHIOPIA	IV	Suspected recombination
29	KJ867542.1/PPRV/VACCINE STRAIN/Sungri 1996 MSD	IV	Vaccine strain-highly passaged
30	KM089830.1/PPRV/CH/HNNY/2014/CHINA	IV
31	KM089831.1/PPRV/CH/HNZK/2014/CHINA	IV
32	KM089832.1/PPRV/CH/HNZM/2014/CHINA	IV
33	KM091959.1/PPRV/China/XJYL/2013/CHINA	IV
34	KM816619.1/PPRV/GZL-14/2014/CHINA	IV
35	KP260624.1/PPRV/China/BJ/2014/CHINA	IV
36	KP868655.1 PPRV/CH/GDDG/2014/CHINA	IV
37	KR140086.1/PPRV/IZATNAGAR 94/1994/INDIA	IV
38	KR261605.1/PPRV/India/TN/Gingee/2014/INDIA	IV
39	KR828813.1 PPRV/NGYO2013-2162/2013/NIGERIA	IV
40	KT270355.1/PPRV/IND/TN/GIN/2014/01/INDIA	IV
41	KT633939.1/PPRV/China/XJBZ/2015/CHINA	IV	Suspected recombination
42	KT860063.1/PPRV/IND/TN/VM/2014/02/INDIA	IV
43	KT860064.1/PPRV/IND/TN/VEL/2015/03/INDIA	IV
44	KT860065.1 /PPRV/IND/TN/ED/2015/04/INDIA	IV
45	KX033350.1/PPRV/IND/Delhi/2016/05/INDIA	IV
46	KX354359.1 PPRV/PPRV-FY/2015/CHINA	IV
47	KX421384.1/PPRV/China/2/2013/CHINA	IV
48	KX421385.1/PPRV/China/3/2013/CHINA	IV
49	KX421386.1/PPRV/China/4/2013/CHINA	IV
50	KX421387.1/PPRV/China/5/2013/CHINA	IV
51	KX421388.1/PPRV/China/33/2007/CHINA	IV
52	KY885100.1/PPRV/S15/2015/ALGERIA	IV
53	KY888168.1/PPRV/Mongolia/9/2016/MONGOLIA	IV
54	MF443335.1/PPRV/ChinaZJ2014/2014/CHINA	IV
55	MF443336.1/PPRV/ChinaYN2014/2014/CHINA	IV
56	MF443337.1/PPRV/ChinaSX2014/2014/CHINA	IV
57	MF443338.1/PPRV/ChinaSC2014/2014/CHINA	IV
58	MF443339.1/PPRV/ChinaSaX2014/2014/CHINA	IV
59	MF443340.1/PPRV/ChinaNX2014/2014/CHINA	IV
60	MF443341.1/PPRV/ChinaLN2014/2014/CHINA	IV
61	MF443342.1/PPRV/ChinaJX2014/2014/CHINA	IV
62	MF443343.1/PPRV/ChinaJS2014/2014/CHINA	IV
63	MF443344.1/PPRV/ChinaJL2014/2014/CHINA	IV
64	MF443345.1/PPRV/ChinaHN2014/2014/CHINA	IV
65	MF443346.1/PPRV/ChinaHLJ2014/2014/CHINA	IV
66	MF443347.1/PPRV/ChinaHeN2014/2014/CHINA	IV
67	MF443348.1/PPRV/ChinaHB2014/2014/CHINA	IV
68	MF443349.1/PPRV/ChinaGZ2014/2014/CHINA	IV
69	MF443350.1/PPRV/ChinaGX2014/2014/CHINA	IV
70	MF443351.1/PPRV/ChinaGS2014/CHINA	IV
71	MF443352.1/PPRV/ChinaGD2014/CHINA	IV
72	MF443353.1/PPRV/ChinaCQ2014/CHINA	IV
73	MF443354.1/PPRV/ChinaAH2014/CHINA	IV
74	MF737202.1/PPRV/Georgia/Tbilisi/2016/GEORGIA	IV
75	MG581412.1/PPRV/Bangladesh/BD2/2008/BANGLADESH	IV
76	MN920706/PPRV/Ind/PPRV/HP/Chirgaon/99/1999/INDIA	IV
77	MN920707/PPRV/Ind/PPRV/HP/Palampur/16/2016/INDIA	IV
78	NC_006383.2/PPRV/TURKEY 2000/TURKEY	IV
79	PPRV/Israel-1012/Tel-Arad/2004/Israel	IV
80	PPRV/Israel-1031/Deir-el-Assad/2005/Israel	IV
81	PPRV/Israel-1034/Deir-el-Assad/2005/Israel	IV
82	PPRV/Israel-1192/Rahat/2012/Israel	IV
83	PPRV/Israel-1251/Netua/2005/Israel	IV
84	PPRV/Israel-1277/Jordan-Valley/2004/Israel	IV
85	PPRV/Israel-1483/Atauna/2008/Israel	IV
86	PPRV/Israel-1571/Um-El-Fahem/2014/Israel	IV
87	PPRV/Israel-1921/Goren/2011/Israel	IV
88	PPRV/Israel-1947/Goren/2011/Israel	IV
89	PPRV/Israel-2105/Zarzir/2003/Israel	IV
90	PPRV/Israel-2233/Beir-El-Makhsour/2003/Israel	IV
91	PPRV/Israel-2536/Hebron/1997/Israel	IV
92	PPRV/Israel-4522/Tzora/1998/Israel	IV
93	PPRV/Israel-5236/Ofer/2000/Israel	IV
94	PPRV/Israel-5921/Nazareth/2001/Israel	IV
95	PPRV/Israel-6586/Zarzir/2001/Israel	IV
96	PPRV/Israel-7161/Kseifa/2001/Israel	IV
97	MZ061721.SiberianIbex_Mongolia_2017	IV	Too many missing nucleotides
98	MZ061722. GoiteredGazelle_Mongolia_2017	IV
99	Saiga1_Mongolia_2017	IV	Too many missing nucleotides
100	MZ061719.Saiga3_Mongolia_2017	IV
101	MZ061720.Saiga4_Mongolia_2017	IV
102	MN657232.1/sheep/Turkey/2018	IV
103	MK408669.1/WildGoat/Iraq/2011	IV
104	MN369542.1/MountainGazelle/UAE/2018	IV
105	KY967610.1/sheep/Pakistan/2015	IV
106	KY967609.1/goat/Pakistan/2015	IV
107	KY967608.1/goat/Pakistan/2015	IV
108	MF678816.1/NubianIbex/Israel/2017-01	IV
109	MN121838.1/PrzewalskisGazelle/China/2018-12	IV
110	MK991798.1/goat/Ethiopia/2011-05	IV
111	MK991799.1/goat/Ethiopia/2014	IV
112	MK991800.1/goat/Ethiopia/2017	IV
113	MN369543_India_2013	IV	Highly passaged
114	AJ849636.2/PPRV/TURKEY 2000/TURKEY	IV
